# Supplementary material for: High Mobility Group Protein B1 Promotes Interferon Regulatory Factor 1 SUMOylation to Prime Trained Immunity of Circulating Monocytes and Aggravate the Progressive Synovial Inflammation in Knee Osteoarthritis
Source: Research (Wash D C). 2026 May 14;9:1243. doi: 10.34133/research.1243 (PMC13172585; doi:10.34133/research.1243)
Supplement: Supplementary 1 — Tables S1 and S2 Figs. S1 to S8 [file research.1243.f1.zip]

Archive with 9 entries (9 files):
- S-figure-1.tif
- S-figure-2.tif
- S-figure-3.tif
- S-figure-4.tif
- S-figure-5.tif
- S-figure-6.tif
- S-figure-8.tif
- S-figure7.tif
- Supplementary information.docx
